# Supplementary material for: Is the A-1 Pigment in Photosystem I Part of P700? A (P700+–P700) FTIR Difference Spectroscopy Study of A-1 Mutants
Source: Int J Mol Sci. 2024 Apr 29;25(9):4839. doi: 10.3390/ijms25094839 (PMC11084411; doi:10.3390/ijms25094839)
Supplement: Supplementary file 1 [file ijms-25-04839-s001.zip]

Archive with 1 entries (1 files):
- ijms-2973193-supplementary.pdf
